# Supplementary material for: From Waste to Taste: Application of Fermented Spent Rootlet Ingredients in a Bread System
Source: Foods. 2023 Apr 6;12(7):1549. doi: 10.3390/foods12071549 (PMC10094320; doi:10.3390/foods12071549)
Supplement: Supplementary file 1 [file foods-12-01549-s001.zip]

Archive with 1 entries (1 files):
- foods-2291387-supplementary updated.pdf
